# Supplementary material for: LRRK2 kinase activity regulates lysosomal glucocerebrosidase in neurons derived from Parkinson’s disease patients
Source: Nat Commun. 2019 Dec 5;10:5570. doi: 10.1038/s41467-019-13413-w (PMC6895201; doi:10.1038/s41467-019-13413-w)
Supplement: Supplementary file 3 — Source Data [file 41467_2019_13413_MOESM3_ESM.xlsx]

## Sheet: Fig 1A
	Time (min)	Ctrl-1				Ctrl-2				G2019S-1				G2019S-2
		n=1	n=2	n=3		n=1	n=2	n=3		n=1	n=2	n=3		n=1	n=2	n=3
	0	0	0	0		0	0	0		0	0	0		0	0	0
	15	0.223955	0.079288	0.126856		0.185171	0.21497	0.201828		0.106309	0.0635514	0.13613		0.112654	0.114031	0.082006
	30	0.366233	0.184114	0.295975		0.370886	0.343251	0.385237		0.158784	0.113613	0.202078		0.28739	0.19241	0.184406
	45	0.518514	0.351537	0.419606		0.496931	0.570844	0.523952		0.222872	0.150524	0.266988		0.359685	0.258991	0.241214
	60	0.72546	0.574282	0.637138		0.689147	0.735274	0.778825		0.357452	0.151743	0.419622		0.505567	0.344365	0.355937
	75	0.873908	0.769021	0.813454		0.838542	0.90276	0.895689		0.419111	0.369003	0.523651		0.553969	0.453501	0.425677
	90	1.01846	0.943768	0.906724		0.981539	1.05623	1.09328		0.517937	0.419079	0.611165		0.719461	0.47866	0.494719

## Sheet: Fig 1B
	Time (min)	CTRL-1			CTRL-2			R1441G-1			R1441G-2			R1441C
		n=1	n=2	n=3	n=1	n=2	n=3	n=1	n=2	n=3	n=1	n=2	n=3	n=1	n=2	n=3
	0	0	0	0	0	0	0	0	0	0	0	0	0	0	0	0
	15	0.17177	0.116524	0.144094	0.169455	0.215461	0.165383	0.136723	0.109668	0.112078	0.135993	0.115001	0.14372	0.127828	0.117218	0.0928491
	30	0.304058	0.271869	0.289996	0.361624	0.41126	0.374188	0.239571	0.236402	0.208838	0.243828	0.169392	0.250506	0.195283	0.245911	0.255537
	45	0.461468	0.385431	0.510741	0.521276	0.559344	0.551911	0.365013	0.338645	0.240157	0.373219	0.231517	0.361849	0.314945	0.357961	0.404774
	60	0.674902	0.585245	0.668519	0.713529	0.831433	0.737975	0.488505	0.452216	0.393015	0.495788	0.280074	0.366317	0.41424	0.475023	0.501309
	75	0.829984	0.847201	0.891496	0.906034	0.956191	0.915111	0.616327	0.571451	0.433882	0.629074	0.347036	0.45126	0.5247	0.58571	0.584367
	90	1.01243	0.932875	0.980343	0.987565	1.16712	1.01966	0.68738	0.669012	0.521028	0.724826	0.380009	0.497919	0.60662	0.646011	0.601147

## Sheet: Fig 1E
	Time (min)	G2019S			G2019S-iso
		n=1	n=2	n=3	n=1	n=2	n-3
	0	0	0	0	0	0	0
	15	0.217683	0.208888	0.137909	0.350619	0.093439	0.303782
	30	0.284204	0.395158	0.20598	0.573366	0.216973	0.608456
	45	0.402131	0.52219	0.289118	0.811774	0.414276	0.815238
	60	0.444942	0.715227	0.463702	1.13576	0.876775	1.13058
	75	0.774521	0.879321	0.707743	1.36817	1.40627	1.37567
	90	1	1	1	1.79448	1.6122	1.59026

## Sheet: Fig 1F
	Time (min)	R1441C			R1441C Isogenic
		n=1	n=2	n=3	n=1	n=2	n=3
	0	0	0	0	0	0	0
	15	0.111693	0.125148	0.125253	0.30011	0.160371	0.243043
	30	0.295323	0.243541	0.263945	0.480068	0.286154	0.374311
	45	0.403294	0.402344	0.401531	0.789655	0.587927	0.642053
	60	0.622045	0.627644	0.621381	1.22611	0.82534	0.984725
	75	0.95699	0.810252	0.832421	1.38437	1.1012	1.23854
	90	1	1	1	1.79895	1.2762	1.42851

## Sheet: Fig 2a
G2019S
	Time (min)	G2019S-1			G2019S-1 + MLi2			G2019S-2			G2019S-2 + Mli-2
		n=1	n=2	n=3	n=1	n=2	n=3	n=1	n=2	n=3	n=1	n=2	n=3
	0	0	0	0	0	0	0	0	0	0	0	0	0
	15	0.148802	0.176756	-0.17346	0.341338	0.212553	0.214414	0.535831	0.429407	0.486531	0.061082	0.505629	0.261078
	30	0.36026	0.384713	0.043593	0.66289	0.457085	0.570286	0.444091	0.724133	0.642419	0.548283	0.430879	0.480792
	45	0.594024	0.531043	0.32969	1.02923	0.613006	0.834577	0.743018	0.537719	1.26038	0.957189	0.615863	0.964
	60	0.739536	0.663153	0.539986	1.2442	0.823769	0.996253	0.63527	0.809222	0.949103	1.09696	0.936333	1.1065
	75	0.872686	0.809245	0.808133	1.38035	1.20021	1.47314	0.926362	0.907263	0.979441	1.19151	1.01894	1.23423
	90	1	1	1	1.71023	1.52238	1.63671	1	1	1	1.44455	1.39761	1.39048

## Sheet: Fig 2b
G2019S
	Time (min)	G2019S			MLI-2			6166			Corr.
		n=1	n=2	n=3	n=1	n=2	n=3	n=1	n=2	n=3	n=1	n=2	n=3
	0	0	0	0	0	0	0	0	0	0	0	0	0
	15	0.120156	-0.00376533	0.239572	0.195062	0.0302818	0.225308	0.208914	0.35835	0.30045	0.380103	0.323608	0.45763
	30	0.26226	0.220823	0.492387	0.40336	0.545242	0.57478	0.434482	0.524113	0.53922	0.641367	0.678171	0.750717
	45	0.401303	0.410572	0.58282	0.597999	0.95052	0.71937	0.641986	0.6984	0.8293	0.863303	1.1823	1.07676
	60	0.602719	0.621931	0.73802	0.794837	1.3441	1.01113	0.866541	1.13295	1.13375	1.14788	1.56869	1.37254
	75	0.762527	1.07396	0.827382	1.06904	1.9636	1.10794	1.16962	1.53414	1.40491	1.51167	1.71961	1.67429
	90	1	1	1	1.89554	2.10013	1.63892	1.46602	2.10947	1.5531	1.59553	2.22706	2.01297

## Sheet: Fig 2c
R1441C
	Time (min)	R1441C			MLI-2			6166			Corr.
		n=1	n=2	n=3	n=1	n=2	n=3	n=1	n=2	n=3	n=1	n=2	n=3
	0	0	0	0	0	0	0	0	0	0	0	0	0
	15	0.111693	0.125148	0.134381	0.246964	0.14938	0.245829	0.238028	0.144377	0.294824	0.30011	0.160371	0.29371
	30	0.295323	0.243541	0.204812	0.484752	0.288679	0.582924	0.562817	0.263148	0.395718	0.480068	0.286154	0.482827
	45	0.403294	0.402344	0.49181	0.715507	0.483329	0.723829	0.953657	0.454104	0.682071	0.789655	0.487927	0.671921
	60	0.622045	0.627644	0.729391	0.89629	0.788896	0.897382	1.22135	0.922569	0.973181	1.22611	0.72534	0.817328
	75	0.95699	0.810252	0.938181	1.14316	1.33397	1.39192	1.5483	1.15428	1.28473	1.48437	1.2012	1.22817
	90	1	1	1	1.6277	1.61086	1.72937	1.81791	1.42084	1.69283	1.69895	1.4762	1.58282

## Sheet: Fig 2d
	Time (min)	CTRL-1			CTRL-1 + MLi-2			CTRL-2			CTRL-2 + MLi-2
		n=1	n=2	n=3	n=1	n=2	n=3	n=1	n=2	n=3	n=1	n=2	n=3
	0	0	0	0	0	0	0	0	0	0	0	0	0
	15	0.20326	0.056368	0.146097	0.294557	0.145825	0.301401	0.107092	0.116966	0.359754	0.022322	0.477481	0.296344
	30	0.324804	0.247863	0.336176	0.470337	0.376415	0.615336	0.308415	0.162828	0.555912	0.215796	0.572786	0.466368
	45	0.578474	0.412468	0.452759	0.75661	0.579238	0.814295	0.450776	0.375848	0.565378	0.599257	0.950341	0.655568
	60	0.693506	0.590502	0.621951	0.86341	0.797013	1.04842	0.673547	0.669611	0.71136	0.729414	1.30254	0.953014
	75	0.822551	0.766176	0.77526	1.098	1.10573	1.1439	0.96427	0.71765	0.920403	1.16986	1.40152	1.07971
	90	1	1	1	1.38142	1.39474	1.4441	1	1	1	1.37571	1.71389	1.34658

## Sheet: Fig 2e
	Time (min)	E326K			MLI-2			6166			Corr.
		n=1	n=2	n=3	n=1	n=2	n=3	n=1	n=2	n=3	n=1	n=2	n=3
	0	0	0	0	0	0	0	0	0	0	0	0	0
	15	-0.211	0.232863	0.023926	0.199904	0.248295	0.394823	0.29515	0.17563	0.211103	0.204217	0.264588	0.149673
	30	0.160559	0.466965	0.076416	0.469403	0.683064	0.593822	0.565228	0.276208	0.530283	0.305295	0.196853	0.320843
	45	0.173315	0.706848	0.096891	0.575211	1.04372	0.942112	0.874109	0.367975	0.847321	0.519925	0.658774	0.72943
	60	0.553363	0.719053	0.418887	0.524776	1.01117	1.3943	0.779619	0.84887	0.913433	0.78113	0.698068	0.923529
	75	0.579754	0.65712	0.697931	1.26517	1.31308	1.56538	1.23855	1.13142	1.49272	1.31286	0.819487	1.42053
	90	1	1	1	1.65295	1.38015	1.95345	1.43162	1.38808	1.33729	1.59144	1.42586	1.67473

## Sheet: Fig 2f
	Time (min)	N370S			MLI-2			6166			Corrected
		n=1	n=2	n=3	n=1	n=2	n=3	n=1	n=2	n=3	n=1	n=2	n=3
	0	0	0	0	0	0	0	0	0	0	0	0	0
	15	-0.23897	-0.17311	0.299517	0.149851	0.009392	0.372768	0.184348	0.025877	0.281677	0.233757	0.324365	0.206612
	30	-0.08933	-0.08855	0.375491	0.281087	0.206289	0.505742	0.233493	0.302356	0.568697	0.364199	0.294413	0.30623
	45	0.114227	0.133553	0.385572	0.498454	0.403613	0.654657	0.578119	0.660551	0.686858	0.592536	0.619134	0.419978
	60	0.392449	0.3768	0.657141	0.671784	0.784173	1.00047	0.848468	0.851606	1.0439	0.63028	0.886634	1.05131
	75	0.545503	0.538615	0.701961	1.30973	1.23502	1.24087	1.26507	1.33165	1.40351	1.43621	1.34603	1.32647
	90	1	1	1	1.49654	1.51435	1.42406	1.89341	1.68268	1.73362	1.69061	1.8534	1.51998

[truncated: 42 more sheets: Fig 3A, Fig 3B, Fig 3C, Fig 3D, Fig 3E, Fig 3F, Fig 3H, Fig 3I, Fig 4A, Fig 4b, Fig 4C, Fig 4D, Fig 4E, Fig 4F, Fig 4G, Fig 4H, Fig 4I, Fig 4J, Fig 5A, Fig 5B …]
